# Supplementary material for: Back to the future: The advantage of studying key events in human evolution using a new high resolution radiocarbon method
Source: PLoS One. 2023 Feb 15;18(2):e0280598. doi: 10.1371/journal.pone.0280598 (PMC9931112; doi:10.1371/journal.pone.0280598)
Supplement: S1 File — In light blue are the calibrated dates (Unmodelled and Modelled) of the Niche published in [35] using only IntCal20. In green are the calibrated dates (Unmodelled and Modelled) of the Niche published in [35] using IntCal20+the Kauri section. In orange, the 3 phases model calibrated dates (Unmodelled and Modelled) of the Niche published in [35] using IntCal20+the Kauri section. In orange, the 2 phases model calibrated dates (Unmodelled and Modelled) of the Niche published in [35] using IntCal20+the Kauri section. (XLSX) [file pone.0280598.s001.xlsx]

## Sheet: Online Table 1
Niche dates published in Fewlass et al. 2020 with IntCal20									Niche dates published in Fewlass et al. 2020 with Kauri section									Niche dates sequence 3 Phases create for this paper with Kauri section									Interval 68,3%	Interval 95,4%	Ratio 2s/1s	Niche dates sequence 2 Phases create for this paper with Kauri section
AMS Code and 14C dates with 1s Err	Unmodelled (BP)				Modelled (BP)				AMS Code and 14C dates with 1s Err	Unmodelled (BP)				Modelled (BP)				AMS Code and 14C dates with 1s Err	Unmodelled (BP)				Modelled (BP)							AMS Code and 14C dates with 1s Err	Unmodelled (BP)				Modelled (BP)
Indices Amodel 68.9 Aoverall 60.1	from	to	from	to	from	to	from	to	Indices Amodel 71.8 Aoverall 66.5	from	to	from	to	from	to	from	to	Indices Amodel 141.7 Aoverall 129.2	from	to	from	to	from	to	from	to				Indices Amodel 137.4 Aoverall 124.1	from	to	from	to	from	to	from	to
	0.683		0.954		0.683		0.954			0.683		0.954		0.683		0.954			0.683		0.954		0.683		0.954						0.683		0.954		0.683		0.954
End Layer I					44170	43840	44310	43590	End Layer I					44170	43730	44280	43360	End Layer I					42610	42060	42970	41410	550	1560	2.83636	End Layer I					44120	43220	44290	42560
Duration IUP					44640	44130	44830	43860	Duration IUP					44670	44070	44870	43720	Duration IUP					44490	42780	44720	42160	1710	2560	1.49708	Duration IUP					44630	43860	44790	43150
Transition Layer J/Layer I					44850	44610	45020	44510	Transition Layer J/Layer I					44870	44610	45060	43980	Transition Layer J/Layer I					44750	44520	44910	43970	230	940	4.08696	Transition Layer J/Layer I					44750	44520	44900	44450
End Layer I					44170	43840	44310	43590	End Layer I					44170	43730	44280	43360	End Layer I					42610	42060	42970	41410	550	1560	2.83636	End Layer I					44120	43220	44290	42560
ETH-86769 (39750;380)	43240	42700	43930	42580	44270	43940	44420	43750	ETH-86769 (39750;380)	43380	42700	44020	42400	44270	43730	44420	43460	ETH-86779 (38140;240)	42610	42190	42660	42060	42660	42250	42960	42060	410	900	2.19512	ETH-86783* (40340;280)	44000	42990	44190	42920	44260	43460	44320	43150
ETH-86783* (40340;280)	43850	43090	44140	42950	44280	43960	44420	43760	ETH-86783* (40340;280)	44000	42990	44190	42920	44290	43970	44420	43580	ETH-86785 (39570;260)	43080	42700	43490	42400	43050	42700	43240	42440	350	800	2.28571	ETH-86771 (40600;420)	44190	43130	44420	42950	44310	43710	44380	43260
ETH-86771 (40600;420)	44080	43240	44400	42990	44380	44010	44560	43790	ETH-86771 (40600;420)	44190	43130	44420	42950	44370	43970	44570	43630	ETH-86782 (39710;260)	43240	42700	43750	42440	43090	42700	43370	42540	390	830	2.12821	ETH-86780* (40760;290)	44220	43280	44410	43110	44300	43750	44370	43280
ETH-86780* (40760;290)	44150	43390	44390	43160	44360	44020	44500	43810	ETH-86780* (40760;290)	44220	43280	44410	43110	44340	43970	44500	43650	ETH-86769 (39750;380)	43380	42700	44020	42400	43110	42700	43390	42400	410	990	2.41463	ETH-71316* (40790;250)	44230	43390	44410	43120	44300	43790	44370	43290
ETH-71316* (40790;250)	44190	43400	44380	43210	44350	44030	44480	43820	ETH-71316* (40790;250)	44230	43390	44410	43120	44330	43970	44490	43650	Sublayer I 39000												Sublayer I 40;000
ETH-71318* (41080;260)	44470	43890	44550	43350	44430	44100	44570	43910	ETH-71318* (41080;260)	44400	43520	44540	43280	44450	44060	44580	43680	Transition sublayer 40,000/Sublayer 39,000					43460	42970	43990	42840	490	1150	2.34694	Transition main layer I/Sublayer I40					44450	44230	44520	44100
ETH-71327* (41170;260)	44500	44000	44600	43410	44460	44130	44600	43950	ETH-71327* (41170;260)	44460	43530	44590	43390	44480	44090	44610	43690	ETH-86783* (40340;280)	44000	42990	44190	42920	44110	43260	44230	43110	850	1120	1.31765	ETH-71318* (41080;260)	44400	43520	44540	43280	44530	44330	44610	44200
ETH-71331* (41200;260)	44510	44030	44630	43410	44480	44150	44610	43960	ETH-71331* (41200;260)	44470	43530	44600	43390	44490	43940	44620	43760	ETH-86771 (40600;420)	44190	43130	44420	42950	44210	43420	44350	43170	790	1180	1.49367	ETH-71327* (41170;260)	44460	43530	44590	43390	44540	44340	44620	44210
ETH-71322/MAMS-29483* (41220;210)	44480	44100	44640	43440	44470	44160	44590	43990	ETH-71322/MAMS-29483* (41220;210)	44480	43530	44580	43400	44490	43940	44600	43690	ETH-86780* (40760;290)	44220	43280	44410	43110	44210	43510	44350	43260	700	1090	1.55714	ETH-71331* (41200;260)	44470	43530	44600	43390	44540	44340	44620	44210
ETH-71315/MAMS-28677* (41310;180)	44510	44190	44640	43940	44500	44210	44610	44050	ETH-71315/MAMS-28677* (41310;180)	44520	43670	44610	43410	44510	43940	44620	43760	ETH-71316* (40790;250)	44230	43390	44410	43120	44220	43510	44340	43270	710	1070	1.50704	ETH-71322/MAMS-29483* (41220;210)	44480	43530	44580	43400	44530	44340	44610	44220
ETH-71320* (41450;270)	44610	44220	44850	43910	44580	44250	44710	44060	ETH-71320* (41450;270)	44630	43680	44780	43410	44590	43950	44730	43770	Sublayer I 40;000												ETH-71315/MAMS-28677* (41310;180)	44520	43670	44610	43410	44540	44350	44610	44230
ETH-71325* (41480;270)	44620	44230	44860	43950	44590	44270	44720	44070	ETH-71325* (41480;270)	44640	43680	44810	43410	44600	43950	44740	43770	Transition main layer I/Sublayer 40,000					44470	44250	44530	43950	220	580	2.63636	ETH-71320* (41450;270)	44630	43680	44780	43410	44570	44370	44680	44250
ETH-86784* (41660;320)	44750	44310	45050	44040	44650	44330	44780	44120	ETH-86784* (41660;320)	44770	43940	45040	43520	44670	43950	44830	43910	ETH-71318* (41080;260)	44400	43520	44540	43280	44540	44340	44620	44200	200	420	2.1	ETH-71325* (41480;270)	44640	43680	44810	43410	44570	44380	44680	44250
ETH-71329* (41730;280)	44760	44370	45020	44150	44660	44370	44800	44180	ETH-71329* (41730;280)	44770	43940	45050	43530	44680	43950	44830	43930	ETH-71327* (41170;260)	44460	43530	44590	43390	44540	44350	44630	44210	190	420	2.21053	ETH-86784* (41660;320)	44770	43940	45040	43520	44600	44400	44730	44280
ETH-71314* (41770;210)	44740	44420	44960	44260	44660	44410	44790	44260	ETH-71314* (41770;210)	44740	43950	44990	43680	44680	43960	44820	43940	ETH-71331* (41200;260)	44470	43530	44600	43390	44540	44350	44630	43960	190	670	3.52632	ETH-71329* (41730;280)	44770	43940	45050	43530	44610	44410	44730	44300
ETH-71324/MAMS-28681* (41820;250)	44790	44430	45050	44250	44680	44420	44810	44250	ETH-71324/MAMS-28681* (41820;250)	44800	43950	45080	43680	44700	43960	44840	43940	ETH-71322/MAMS-29483* (41220;210)	44480	43530	44580	43400	44540	44350	44620	44210	190	410	2.15789	ETH-86786 (41740;320)	44810	43940	45120	43530	44610	44400	44740	44300
ETH-86770 (41850;480)	45010	44320	45550	43940	44700	44330	44840	44090	ETH-86770 (41850;480)	45040	43940	45470	43520	44720	43950	44890	43910	ETH-71315/MAMS-28677* (41310;180)	44520	43670	44610	43410	44540	44360	44620	44230	180	390	2.16667	ETH-71314* (41770;210)	44740	43950	44990	43680	44610	44420	44730	44330
ETH-71328* (41850;280)	44830	44430	45120	44240	44690	44420	44830	44240	ETH-71328* (41850;280)	44840	43950	45160	43680	44700	43960	44860	43940	ETH-71320* (41450;270)	44630	43680	44780	43410	44570	44380	44680	43960	190	720	3.78947	ETH-71324/MAMS-28681* (41820;250)	44800	43950	45080	43680	44620	44420	44750	44330
ETH-71323/MAMS-28680* (41950;250)	44870	44490	45150	44340	44710	44460	44840	44310	ETH-71323/MAMS-28680* (41950;250)	44880	43960	45170	43940	44720	43960	44870	43940	ETH-71325* (41480;270)	44640	43680	44810	43410	44570	44380	44690	43960	190	730	3.84211	ETH-86770 (41850;480)	45040	43940	45470	43520	44620	44400	44760	44280
ETH-71330* (42270;300)	45130	44620	45460	44470	44740	44500	44890	44370	ETH-71330* (42270;300)	45140	44620	45460	43950	44760	44500	44920	43950	ETH-86784* (41660;320)	44770	43940	45040	43520	44600	44400	44730	43960	200	770	3.85	ETH-71328* (41850;280)	44840	43950	45160	43680	44620	44420	44750	44330
ETH-86772 (42450;510)	45430	44640	45930	44420	44750	44460	44900	44250	ETH-86772 (42450;510)	45440	44640	45950	43950	44770	43960	44940	43940	ETH-71329* (41730;280)	44770	43940	45050	43530	44610	44410	44740	43960	200	780	3.9	ETH-71323/MAMS-28680* (41950;250)	44880	43960	45170	43940	44630	44440	44770	44350
Layer I									Layer I									ETH-86786 (41740;320)	44810	43940	45120	43530	44610	44410	44740	43960	200	780	3.9	ETH-71330* (42270;300)	45140	44620	45460	43950	44660	44450	44800	44380
Transition Layer J/Layer I					44850	44610	45020	44510	Transition Layer J/Layer I					44870	44610	45060	43980	ETH-71314* (41770;210)	44740	43950	44990	43680	44610	44430	44740	43960	180	780	4.33333	ETH-86772 (42450;510)	45440	44640	45950	43950	44650	44430	44810	44340
ETH-93194 (42670;370)	45500	44830	45870	44630	45500	44890	45870	44730	ETH-93194 (42670;370)	45500	44830	45870	44630	45510	44900	45870	44740	ETH-71324/MAMS-28681* (41820;250)	44800	43950	45080	43680	44620	44430	44750	43960	190	790	4.15789	Layer I
ETH-86789* (42900;370)	45710	45010	46000	44740	45690	45020	46000	44800	ETH-86789* (42900;370)	45710	45010	46000	44740	45710	45030	45990	44810	ETH-86770 (41850;480)	45040	43940	45470	43520	44620	44400	44770	43960	220	810	3.68182	Transition Layer J/Layer I					44750	44520	44900	44450
ETH-86787* (44890;450)	47840	46680	48230	46110	47380	46260	47960	46030	ETH-86787* (44890;450)	47840	46680	48230	46110	47330	46240	47940	46030	ETH-71328* (41850;280)	44840	43950	45160	43680	44620	44420	44760	43960	200	800	4	ETH-93194 (42670;370)	45500	44830	45870	44630	45500	44860	45870	44690
ETH-93196 (45120;490)	48010	46840	48530	46200	47610	46280	48130	46060	ETH-93196 (45120;490)	48010	46840	48530	46200	47540	46270	48100	46050	ETH-71323/MAMS-28680* (41950;250)	44880	43960	45170	43940	44630	44440	44770	43960	190	810	4.26316	ETH-86789* (42900;370)	45710	45010	46000	44740	45720	45020	46000	44770
Layer J									Layer J									ETH-71330* (42270;300)	45140	44620	45460	43950	44660	44450	44810	43960	210	850	4.04762	ETH-86787* (44890;450)	47840	46680	48230	46110	47250	46210	47880	46000
Start Layer J					48600	46730	50490	46180	Start Layer J					48530	46730	50540	46200	ETH-86772 (42450;510)	45440	44640	45950	43950	44650	44430	44810	43960	220	850	3.86364	ETH-93196 (45120;490)	48010	46840	48530	46200	47390	46250	48030	46020
																		Layer I												Layer J
																		Transition Layer J/Layer I					44750	44520	44910	43970	230	940	4.08696	Start Layer J					48200	46630	49430	46180
																		ETH-93194 (42670;370)	45500	44830	45870	44630	45490	44850	45870	44690	640	1180	1.84375
																		ETH-86789* (42900;370)	45710	45010	46000	44740	45720	45020	46000	44760	700	1240	1.77143
																		ETH-86787* (44890;450)	47840	46680	48230	46110	47250	46210	47860	46000	1040	1860	1.78846
																		ETH-93196 (45120;490)	48010	46840	48530	46200	47390	46260	48010	46020	1130	1990	1.76106
																		Layer J
																		Start Layer J					48180	46730	49380	46190		mean	2.83837
